# Supplementary material for: Important cardiac transcription factor genes are accompanied by bidirectional long non-coding RNAs
Source: BMC Genomics. 2018 Dec 27;19:967. doi: 10.1186/s12864-018-5233-5 (PMC6307297; doi:10.1186/s12864-018-5233-5)
Supplement: Supplementary file 18 — Materials and Methods. List of qPCR primers used in this study. (XLSX 11 kb) [file 12864_2018_5233_MOESM18_ESM.xlsx]

## Sheet: Sheet1
	Forward	Reverse
Gapdh	TGTGTCCGTCGTGGAT	TTGCTGTTGAAGTCGCAGGAG
Tbx5	GCCTGGAAACCTTGCTTCGATA	ACGTGTAAGCCGGGAGCTTG
Tbx5 isoform1	GTCCAGTGTTCATCCGGTCA	TTCGTGGAACTTCAGCCACAG
Tbx5 isoform2	AGCTACCTCGCCTCAGTGAG	TTCGTGGAACTTCAGCCACAG
Tbx5 isoform3	GAATGCATCCCCCTGT	TTCGTGGAACTTCAGCCACAG
Tbx5ua	AAAGAGAGCTGCCACTCCTG	TCTGTCACATCCAACACCAA
